# Supplementary material for: Controlling the Crystallinity and Morphology of Bismuth Selenide via Electrochemical Exfoliation for Tailored Reverse Saturable Absorption and Optical Limiting
Source: Nanomaterials (Basel). 2024 Dec 31;15(1):52. doi: 10.3390/nano15010052 (PMC11723395; doi:10.3390/nano15010052)
Supplement: Supplementary file 1 [file nanomaterials-15-00052-s001.zip]

Archive with 1 entries (1 files):
- nanomaterials-3296776-supplementary.pdf
